# Supplementary material for: Activation of cannabinoid receptor 2 attenuates Angiotensin II-induced atrial fibrillation via a potential NOX/CaMKII mechanism
Source: Front Cardiovasc Med. 2022 Oct 14;9:968014. doi: 10.3389/fcvm.2022.968014 (PMC9616165; doi:10.3389/fcvm.2022.968014)
Supplement: Supplementary file 2 [file Data_Sheet_2.ZIP]

Archive with 5 entries (5 files):
- Serological experiment/ALD.pzfx
- Serological experiment/Ang II.pzfx
- Serological experiment/GSH.pzfx
- Serological experiment/MDA.pzfx
- Serological experiment/SOD.pzfx
