# Supplementary material for: Activation of cannabinoid receptor 2 attenuates Angiotensin II-induced atrial fibrillation via a potential NOX/CaMKII mechanism
Source: Front Cardiovasc Med. 2022 Oct 14;9:968014. doi: 10.3389/fcvm.2022.968014 (PMC9616165; doi:10.3389/fcvm.2022.968014)
Supplement: Supplementary file 3 [file Data_Sheet_3.ZIP]

Archive with 6 entries (6 files):
- Mapping/Ang II.tif
- Mapping/Ang II+AM1241.tif
- Mapping/Ang II+AM630.tif
- Mapping/Ang II+Veh.tif
- Mapping/Control.tif
- Mapping/Mapping.pzfx
