# Supplementary material for: Activation of cannabinoid receptor 2 attenuates Angiotensin II-induced atrial fibrillation via a potential NOX/CaMKII mechanism
Source: Front Cardiovasc Med. 2022 Oct 14;9:968014. doi: 10.3389/fcvm.2022.968014 (PMC9616165; doi:10.3389/fcvm.2022.968014)
Supplement: Supplementary file 6 [file Data_Sheet_6.ZIP]

Archive with 17 entries (17 files):
- WB/CaMKII.tif
- WB/CB2R.tif
- WB/Collagen I.tif
- WB/Collagen III.tif
- WB/Drp1.tif
- WB/MMP9.tif
- WB/NOX2.tif
- WB/NOX4.tif
- WB/ox-CaMKII.tif
- WB/p-Drp1.tif
- WB/TGF-β.tif
- WB/WB.pzfx
- WB/β-actin of CaMKII.tif
- WB/β-actin of CB2R.tif
- WB/β-actin of Drp1.tif
- WB/β-actin of fibrosis.tif
- WB/β-actin of NOX2.4.tif
