# Supplementary material for: Activation of cannabinoid receptor 2 attenuates Angiotensin II-induced atrial fibrillation via a potential NOX/CaMKII mechanism
Source: Front Cardiovasc Med. 2022 Oct 14;9:968014. doi: 10.3389/fcvm.2022.968014 (PMC9616165; doi:10.3389/fcvm.2022.968014)
Supplement: Supplementary file 8 [file Data_Sheet_8.ZIP]

Archive with 4 entries (4 files):
- AF stimulation/AF stimulation.pzfx
- AF stimulation/AF+SR.tif
- AF stimulation/BURST+AF.tif
- AF stimulation/BURST+SR.tif
