# Supplementary material for: Activation of cannabinoid receptor 2 attenuates Angiotensin II-induced atrial fibrillation via a potential NOX/CaMKII mechanism
Source: Front Cardiovasc Med. 2022 Oct 14;9:968014. doi: 10.3389/fcvm.2022.968014 (PMC9616165; doi:10.3389/fcvm.2022.968014)
Supplement: Supplementary file 10 [file Data_Sheet_10.ZIP]

Archive with 1 entries (1 files):
- BP.pzfx
